# Supplementary material for: Genome Analysis of Planctomycetes Inhabiting Blades of the Red Alga Porphyra umbilicalis
Source: PLoS One. 2016 Mar 25;11(3):e0151883. doi: 10.1371/journal.pone.0151883 (PMC4807772; doi:10.1371/journal.pone.0151883)
Supplement: S2 Data — (XLSX) [file pone.0151883.s002.xlsx]

## Sheet: all_cazy_1e-10
			Glycoside hydrolases		Glycosyl transferases		Polysaccharide lyases		Carbohydrate esterases		Carbohydrate binding modules
Organism	Abbr	Genome Size	Total hits	Density (hits / Mb)	Total hits	Density (hits / Mb)	Total	Density (hits / Mb)	Total	Density (hits / Mb)	Total	Density (hits / Mb)
Blastopirellula marina	bmar	6653746	190	28.5553	195	29.3068	4	0.601165	60	9.01748	190	2.85553
Chthoniobacter flavus	cfla	7848700	259	32.9991	309	39.3696	18	2.29337	107	13.6328	315	4.0134
Gemmata obscuriglobus	gobs	9161841	135	14.735	248	27.0688	5	0.545742	100	10.9148	293	3.19805
Isosphaera palida	ipal	5472964	112	20.4642	185	33.8025	5	0.913582	53	9.68397	175	3.19754
Kuenenia stuttgartiensis	kstu	4218325	78	18.4908	247	58.554	0	0	42	9.95656	49	1.1616
Lentisphaera araneosa	lara	6023180	397	65.912	116	19.2589	2	0.332051	68	11.2897	465	7.72017
Planctomycete 1	p1	8470422	262	30.9312	190	22.431	14	1.65281	98	11.5697	353	4.16744
Planctomycete 2	p2	7267223	220	30.2729	174	23.9431	8	1.10083	78	10.7331	315	4.33453
Planctomycete 3	p3	4918262	155	31.5152	145	29.482	1	0.203324	43	8.74293	122	2.48055
Planctomyces brasiliensis	pbra	6006602	181	30.1335	175	29.1346	3	0.49945	67	11.1544	207	3.44621
Planctomyces limnophilus	plim	5423075	103	18.9929	139	25.6312	2	0.368794	55	10.1418	162	2.98724
Planctomyces maris	pmar	7777997	210	26.9992	182	23.3993	16	2.05708	84	10.7997	297	3.81846
Phycisphaera mikurensis	pmik	3803225	149	39.1773	171	44.9618	2	0.525869	22	5.78456	45	1.18321
Pirellula staleyi	psta	6196199	117	18.8825	143	23.0787	3	0.484168	77	12.427	232	3.74423
Rhodopirellula baltica	rbal	7145576	219	30.6483	155	21.6917	9	1.25952	82	11.4756	301	4.2124
Rhodopirellula europaea	reur	7446194	230	30.8883	158	21.2189	11	1.47726	78	10.4752	325	4.36465
Rhodopirellula maiorica	rmai	8874084	341	38.4265	255	28.7354	7	0.788814	95	10.7053	401	4.51878
Rhodopirellula rubra	rrub	8777069	415	47.2823	226	25.7489	10	1.13933	98	11.1655	368	4.19274
Rhodopirellula sallentina	rsal	8186686	389	47.5162	202	24.6742	5	0.610748	68	8.30617	324	3.95765
Singulisphaera acidiphilus	saci	9755686	244	25.0111	320	32.8014	7	0.71753	104	10.6604	313	3.20839
Schlesneria paludicola	spal	8674627	204	23.5169	211	24.3238	7	0.806951	91	10.4904	278	3.20475
Verrucomicrobia spinosum	vspi	8220857	197	23.9634	264	32.1134	16	1.94627	67	8.15	287	3.49112
Zobellia galactanivorans	zgal	5521712	296	53.6066	176	31.8742	14	2.53545	55	9.96068	170	3.07876
Glycoside hydrolases
Organism	Abbr	GH1	GH2	GH3	GH4	GH5	GH6	GH7	GH8	GH9	GH10	GH11	GH12	GH13	GH14	GH15	GH16	GH17	GH18	GH19	GH20	GH21	GH22	GH23	GH24	GH25	GH26	GH27	GH28	GH29	GH30	GH31	GH32	GH33	GH34	GH35	GH36	GH37	GH38	GH39	GH40	GH41	GH42	GH43	GH44	GH45	GH46	GH47	GH48
Blastopirellula marina	bmar	2	0	12	0	5	1	0	0	1	7	0	1	8	0	1	3	0	7	0	0	0	0	2	0	0	0	0	2	0	0	0	2	32	0	1	1	0	0	18	0	0	0	12	0	0	0	0	0
Chthoniobacter flavus	cfla	4	1	23	2	8	3	0	0	3	5	0	2	15	0	3	8	0	12	0	0	0	0	6	0	3	3	2	10	0	0	0	6	25	0	0	0	0	0	17	0	0	0	14	0	0	0	0	1
Gemmata obscuriglobus	gobs	3	2	11	0	8	0	0	0	0	3	0	1	8	0	2	6	0	11	0	0	0	0	2	1	1	0	2	4	0	0	0	3	11	0	0	0	1	0	1	0	0	0	5	0	0	0	0	0
Isosphaera palida	ipal	4	1	6	1	4	0	0	0	1	1	0	1	10	0	2	4	1	4	0	0	0	0	4	0	0	0	0	2	1	0	0	0	7	0	0	0	0	0	0	0	0	0	4	0	0	0	0	0
Kuenenia stuttgartiensis	kstu	2	1	3	0	1	0	0	1	0	0	0	0	12	0	2	0	0	4	0	0	0	0	0	0	0	0	2	0	0	0	0	0	6	0	0	0	0	0	3	0	0	0	0	0	0	0	0	0
Lentisphaera araneosa	lara	6	11	23	0	4	0	0	0	1	35	0	1	5	0	0	7	7	3	0	1	0	0	2	0	1	2	3	4	10	0	5	13	14	0	0	6	0	2	11	0	0	0	74	0	0	0	0	0
Planctomycete 1	p1	5	3	25	1	6	0	0	0	2	31	0	1	5	0	6	18	1	6	1	1	0	0	1	0	0	0	5	0	2	0	0	0	9	0	0	0	0	0	0	0	0	0	30	0	0	0	0	0
Planctomycete 2	p2	2	2	8	2	2	0	0	0	0	32	0	2	9	0	3	4	0	7	0	0	0	0	2	0	0	0	2	3	2	0	0	5	8	0	0	0	0	0	3	0	0	0	37	0	0	0	0	0
Planctomycete 3	p3	1	5	11	0	3	0	0	0	0	4	0	1	7	0	1	11	0	8	0	3	0	0	0	0	0	0	1	1	8	0	0	5	3	0	0	2	0	0	2	0	0	0	7	0	0	0	0	0
Planctomyces brasiliensis	pbra	4	2	10	1	5	0	0	0	0	13	0	0	8	0	0	1	0	7	0	0	0	0	1	0	0	0	1	2	1	0	0	2	17	0	0	0	0	0	2	0	0	0	29	0	0	0	0	0
Planctomyces limnophilus	plim	1	0	6	1	2	0	0	0	0	5	0	1	8	0	0	2	0	7	0	0	0	0	2	0	0	0	4	1	0	0	0	1	12	0	0	0	0	0	1	0	0	0	7	0	0	0	0	0
Planctomyces maris	pmar	2	0	8	0	11	0	0	0	0	9	0	2	8	0	0	1	0	4	0	0	0	0	0	0	0	0	1	6	0	0	0	6	37	0	1	1	0	0	3	0	0	0	20	0	0	0	0	0
Phycisphaera mikurensis	pmik	4	11	4	1	4	0	0	0	1	8	0	0	8	0	2	6	3	2	0	1	0	0	4	0	1	1	2	2	1	5	0	3	4	0	1	1	0	2	1	0	0	1	6	0	0	0	0	0
Pirellula staleyi	psta	3	1	8	0	2	0	0	0	0	8	0	0	8	0	0	4	0	6	0	0	0	0	1	0	0	0	4	2	0	0	0	0	11	0	0	0	0	0	1	0	0	0	9	0	0	0	0	0
Rhodopirellula baltica	rbal	1	4	9	0	9	0	0	0	0	17	0	1	12	0	1	4	0	10	0	2	0	0	0	0	0	0	1	3	1	0	0	4	16	0	0	1	0	0	7	0	0	0	27	0	0	0	0	0
Rhodopirellula europaea	reur	1	2	14	0	5	0	0	0	1	18	0	1	15	0	0	4	0	10	0	2	0	0	0	0	0	0	1	4	1	0	0	4	21	0	0	0	0	0	4	0	0	0	31	0	0	0	0	0
Rhodopirellula maiorica	rmai	3	7	13	0	6	0	0	0	0	19	0	2	15	0	8	11	0	11	0	0	0	0	0	0	0	0	1	8	11	2	0	5	20	0	0	0	0	0	18	0	0	0	44	1	0	0	0	0
Rhodopirellula rubra	rrub	3	21	7	3	6	0	0	0	0	29	0	2	14	0	2	17	0	11	0	3	0	0	0	0	0	0	1	8	28	0	0	6	10	0	0	0	0	0	8	0	0	0	43	0	0	0	0	0
Rhodopirellula sallentina	rsal	1	22	4	3	6	0	0	0	1	20	0	1	16	0	0	15	0	8	0	4	0	0	0	0	0	0	0	5	23	0	0	2	8	0	0	0	0	0	28	0	0	0	50	0	0	0	0	0
Singulisphaera acidiphilus	saci	7	3	21	3	9	0	0	0	1	5	0	1	8	0	2	3	0	18	0	1	0	0	2	0	5	0	0	6	0	0	0	5	20	0	0	0	0	0	1	0	0	0	12	0	0	0	0	0
Schlesneria paludicola	spal	4	1	7	1	4	0	0	0	1	5	0	1	11	0	0	4	1	15	0	0	0	0	0	0	0	0	0	4	0	0	1	6	30	0	1	0	0	0	1	0	0	0	10	0	0	0	0	0
Verrucomicrobia spinosum	vspi	3	2	13	0	5	0	0	0	0	12	0	2	8	0	1	5	0	4	0	0	0	0	5	2	0	0	2	4	0	0	0	2	22	0	0	1	0	0	15	0	0	0	11	0	0	0	0	0
Zobellia galactanivorans	zgal	5	9	22	0	4	0	0	0	1	8	0	0	10	0	4	19	1	17	2	7	0	0	4	0	0	0	2	3	20	1	2	3	10	0	2	3	0	0	17	0	0	0	15	0	0	0	0	0
Glycosyl transferases
Organism	Abbr	GT1	GT2	GT3	GT4	GT5	GT6	GT7	GT8	GT9	GT10	GT11	GT12	GT13	GT14	GT15	GT16	GT17	GT18	GT19	GT20	GT21	GT22	GT23	GT24	GT25	GT26	GT27	GT28	GT29	GT30	GT31	GT32	GT33	GT34	GT35	GT36	GT37	GT38	GT39	GT40	GT41	GT42	GT43	GT44	GT45	GT46	GT47	GT48
Blastopirellula marina	bmar	3	96	0	31	2	0	0	3	5	0	0	0	0	0	0	0	0	0	3	0	0	0	0	0	0	1	2	0	0	6	0	0	0	0	1	0	0	0	0	0	22	0	0	0	0	0	1	0
Chthoniobacter flavus	cfla	4	134	0	62	2	0	0	7	12	0	1	0	0	0	0	0	4	0	2	0	2	0	0	0	0	2	0	7	0	5	1	0	0	0	1	0	0	0	3	0	39	0	0	0	0	0	1	0
Gemmata obscuriglobus	gobs	1	116	0	60	3	0	0	4	6	0	0	0	0	0	0	0	0	0	2	6	0	0	0	0	0	0	1	0	0	5	4	1	0	1	1	0	0	0	0	0	21	0	0	0	0	0	1	0
Isosphaera palida	ipal	1	82	0	51	4	0	0	0	5	0	0	0	0	0	0	0	1	0	2	0	1	0	0	0	0	0	1	0	0	4	0	0	0	0	1	0	0	0	0	0	19	0	0	0	1	0	1	0
Kuenenia stuttgartiensis	kstu	0	102	0	36	1	0	0	4	12	0	0	0	0	0	0	0	0	0	3	0	1	0	0	0	0	8	1	5	0	5	0	0	0	0	3	0	0	0	0	0	48	0	0	0	0	0	1	0
Lentisphaera araneosa	lara	0	51	0	21	0	0	0	1	7	0	0	0	0	0	0	0	0	0	2	0	0	0	0	0	0	6	0	5	0	5	0	2	0	0	2	0	0	0	0	0	2	0	0	0	0	0	1	0
Planctomycete 1	p1	2	92	0	43	2	0	0	5	1	0	0	0	0	0	0	0	0	0	2	0	2	0	0	0	0	9	0	0	0	4	0	0	0	0	2	0	0	0	1	0	11	0	0	0	0	0	1	1
Planctomycete 2	p2	1	78	0	42	3	0	0	3	0	0	2	4	0	0	0	0	1	0	2	0	0	1	0	0	3	8	0	0	0	4	0	0	0	0	2	0	0	0	0	0	14	0	0	0	0	0	0	0
Planctomycete 3	p3	3	76	0	27	1	0	0	3	2	0	0	0	0	0	0	0	0	0	2	0	0	0	0	0	0	5	0	1	0	5	0	1	0	1	1	0	0	0	0	0	10	0	0	0	0	0	1	0
Planctomyces brasiliensis	pbra	2	85	0	37	2	0	0	2	4	1	1	0	0	0	0	0	0	0	2	0	0	0	0	0	0	1	0	5	0	5	0	1	0	0	1	0	0	0	0	0	15	0	0	0	0	0	2	0
Planctomyces limnophilus	plim	3	62	0	23	1	0	0	0	4	1	0	0	0	0	0	0	0	0	2	0	1	0	0	0	0	2	7	5	0	5	2	0	0	0	1	0	0	0	0	0	9	0	0	0	0	0	1	0
Planctomyces maris	pmar	0	93	0	21	1	0	0	0	6	0	0	0	0	0	0	0	1	0	2	0	2	0	0	0	0	2	0	6	0	5	0	0	0	0	1	0	0	0	0	0	16	0	0	0	0	0	1	0
Phycisphaera mikurensis	pmik	0	80	1	44	0	0	0	0	10	0	0	0	0	0	0	0	0	0	2	1	1	0	0	0	1	7	0	4	0	3	0	1	0	0	0	0	0	0	0	0	6	0	0	0	0	0	1	0
Pirellula staleyi	psta	2	83	0	18	1	0	0	2	2	0	0	0	0	0	0	0	0	0	2	0	1	0	0	0	0	2	2	0	0	4	0	0	0	0	1	0	0	0	0	0	14	0	0	0	0	0	1	0
Rhodopirellula baltica	rbal	1	70	0	36	2	0	0	2	1	0	3	3	0	0	0	0	1	0	2	0	3	0	0	0	2	4	0	1	0	5	0	1	0	0	1	0	0	0	0	0	7	0	0	0	0	0	1	0
Rhodopirellula europaea	reur	1	75	0	35	2	0	0	2	1	1	1	0	0	0	0	0	1	0	2	0	3	0	0	0	2	3	0	1	0	4	0	1	0	0	2	0	0	0	0	0	10	0	0	0	0	0	1	0
Rhodopirellula maiorica	rmai	2	120	0	62	2	0	0	0	2	0	2	0	0	0	0	0	2	0	2	0	0	0	0	0	3	7	0	1	0	3	0	1	0	0	5	0	0	0	0	0	11	0	0	0	1	0	1	0
Rhodopirellula rubra	rrub	2	111	0	52	2	0	0	6	1	0	0	2	0	0	0	0	1	0	2	0	5	0	0	0	1	6	0	1	0	6	0	0	0	0	2	0	0	0	0	0	7	0	0	0	0	0	1	0
Rhodopirellula sallentina	rsal	4	98	0	62	2	0	0	4	1	1	1	0	0	0	0	0	1	0	2	0	1	0	0	0	0	3	1	1	0	5	0	0	0	0	3	0	0	0	0	0	3	0	0	0	0	0	1	0
Singulisphaera acidiphilus	saci	4	160	0	81	1	0	0	4	8	0	0	0	0	0	0	0	0	0	3	0	1	0	0	0	0	0	5	2	0	6	0	0	0	1	2	0	0	0	0	0	19	0	0	0	0	0	1	0
Schlesneria paludicola	spal	2	113	0	25	1	0	0	0	7	0	0	0	0	0	0	0	0	0	2	0	1	0	0	0	0	0	8	5	0	7	0	0	0	0	2	0	0	0	0	0	20	0	0	0	0	0	1	0
Verrucomicrobia spinosum	vspi	2	113	0	67	1	0	0	2	11	0	2	0	0	0	0	0	0	0	2	0	0	0	0	0	3	4	1	8	0	4	0	2	0	0	1	0	0	0	0	0	15	0	0	0	0	0	3	0
Zobellia galactanivorans	zgal	1	110	0	28	3	0	0	4	2	0	0	0	0	0	0	0	0	0	1	1	0	0	0	0	0	2	0	5	0	4	0	0	0	0	0	0	0	0	0	0	1	0	0	0	0	0	1	0
Polysaccharide lyases
Organism	Abbr	PL1	PL2	PL3	PL4	PL5	PL6	PL7	PL8	PL9	PL10	PL11	PL12	PL13	PL14	PL15	PL16	PL17	PL18	PL19	PL20	PL21	PL22	Total	Genome Size	Density (hits / Mb)
Blastopirellula marina	bmar	0	0	0	0	0	0	0	0	1	3	0	0	0	0	0	0	0	0	0	0	0	0	4	6653746	0.601165
Chthoniobacter flavus	cfla	6	0	0	3	0	0	1	3	2	3	0	0	0	0	0	0	0	0	0	0	0	0	18	7848700	2.29337
Gemmata obscuriglobus	gobs	1	0	0	0	0	0	0	1	1	2	0	0	0	0	0	0	0	0	0	0	0	0	5	9161841	0.545742
Isosphaera palida	ipal	2	0	0	0	0	0	0	0	2	1	0	0	0	0	0	0	0	0	0	0	0	0	5	5472964	0.913582
Kuenenia stuttgartiensis	kstu	0	0	0	0	0	0	0	0	0	0	0	0	0	0	0	0	0	0	0	0	0	0	0	4218325	0
Lentisphaera araneosa	lara	1	0	0	0	0	0	0	0	1	0	0	0	0	0	0	0	0	0	0	0	0	0	2	6023180	0.332051
Planctomycete 1	p1	1	0	0	0	0	3	0	0	4	0	0	2	0	4	0	0	0	0	0	0	0	0	14	8470422	1.65281
Planctomycete 2	p2	0	0	0	0	0	1	0	0	3	1	0	1	0	2	0	0	0	0	0	0	0	0	8	7267223	1.10083
Planctomycete 3	p3	0	0	0	0	0	1	0	0	0	0	0	0	0	0	0	0	0	0	0	0	0	0	1	4918262	0.203324
Planctomyces brasiliensis	pbra	0	0	0	0	0	0	0	0	0	3	0	0	0	0	0	0	0	0	0	0	0	0	3	6006602	0.49945
Planctomyces limnophilus	plim	0	0	0	0	0	0	0	0	1	1	0	0	0	0	0	0	0	0	0	0	0	0	2	5423075	0.368794
Planctomyces maris	pmar	2	0	0	0	0	1	0	1	3	9	0	0	0	0	0	0	0	0	0	0	0	0	16	7777997	2.05708
Phycisphaera mikurensis	pmik	0	0	0	0	0	0	0	0	1	1	0	0	0	0	0	0	0	0	0	0	0	0	2	3803225	0.525869
Pirellula staleyi	psta	0	0	0	0	0	0	0	0	1	2	0	0	0	0	0	0	0	0	0	0	0	0	3	6196199	0.484168
Rhodopirellula baltica	rbal	2	0	0	0	0	0	1	1	1	3	0	0	0	1	0	0	0	0	0	0	0	0	9	7145576	1.25952
Rhodopirellula europaea	reur	2	0	0	0	0	0	1	1	0	4	1	0	0	2	0	0	0	0	0	0	0	0	11	7446194	1.47726
Rhodopirellula maiorica	rmai	0	0	0	0	1	0	1	1	0	3	0	1	0	0	0	0	0	0	0	0	0	0	7	8874084	0.788814
Rhodopirellula rubra	rrub	0	0	0	0	0	5	1	0	2	0	0	2	0	0	0	0	0	0	0	0	0	0	10	8777069	1.13933
Rhodopirellula sallentina	rsal	0	0	0	0	0	0	0	0	2	0	1	1	0	1	0	0	0	0	0	0	0	0	5	8186686	0.610748
Singulisphaera acidiphilus	saci	0	0	0	0	0	0	0	0	0	7	0	0	0	0	0	0	0	0	0	0	0	0	7	9755686	0.71753
Schlesneria paludicola	spal	1	0	0	0	0	0	0	0	0	3	1	1	0	0	0	0	0	0	0	0	0	1	7	8674627	0.806951
Verrucomicrobia spinosum	vspi	2	0	0	0	0	1	0	5	0	4	0	1	0	1	2	0	0	0	0	0	0	0	16	8220857	1.94627
Zobellia galactanivorans	zgal	2	0	0	0	0	2	3	0	2	0	1	1	0	1	1	0	1	0	0	0	0	0	14	5521712	2.53545
Carbohydrate esterases
Organism	Abbr	CE1	CE2	CE3	CE4	CE5	CE6	CE7	CE8	CE9	CE10	CE11	CE12	CE13	CE14	CE15	CE16	Total	Genome Size	Density (hits / Mb)
Blastopirellula marina	bmar	11	0	1	1	0	2	0	0	4	8	27	1	0	3	2	0	60	6653746	9.01748
Chthoniobacter flavus	cfla	25	0	0	12	0	0	1	7	5	27	23	2	0	3	2	0	107	7848700	13.6328
Gemmata obscuriglobus	gobs	24	0	3	9	0	0	0	1	3	24	32	0	0	3	1	0	100	9161841	10.9148
Isosphaera palida	ipal	13	0	2	2	0	0	0	0	4	9	19	0	0	3	1	0	53	5472964	9.68397
Kuenenia stuttgartiensis	kstu	2	0	0	4	0	0	0	1	1	0	33	0	0	1	0	0	42	4218325	9.95656
Lentisphaera araneosa	lara	20	0	2	1	0	5	5	4	2	13	13	3	0	0	0	0	68	6023180	11.2897
Planctomycete 1	p1	16	0	7	9	0	1	0	3	3	19	35	0	0	4	1	0	98	8470422	11.5697
Planctomycete 2	p2	15	0	7	1	0	2	0	3	4	15	27	0	0	3	1	0	78	7267223	10.7331
Planctomycete 3	p3	8	0	0	4	0	0	0	0	2	6	20	0	0	2	0	1	43	4918262	8.74293
Planctomyces brasiliensis	pbra	13	0	1	4	0	1	0	2	2	14	24	1	0	4	1	0	67	6006602	11.1544
Planctomyces limnophilus	plim	10	0	0	4	0	0	0	1	1	11	24	0	0	3	1	0	55	5423075	10.1418
Planctomyces maris	pmar	16	0	1	4	0	5	2	1	2	12	31	2	0	7	1	0	84	7777997	10.7997
Phycisphaera mikurensis	pmik	3	0	0	2	0	0	0	0	1	3	11	0	0	2	0	0	22	3803225	5.78456
Pirellula staleyi	psta	14	0	2	4	0	0	1	1	7	12	32	0	0	3	1	0	77	6196199	12.427
Rhodopirellula baltica	rbal	13	0	4	4	0	2	0	1	7	16	28	1	0	5	1	0	82	7145576	11.4756
Rhodopirellula europaea	reur	14	0	4	2	0	2	0	1	7	14	26	1	0	4	3	0	78	7446194	10.4752
Rhodopirellula maiorica	rmai	14	0	7	8	0	2	1	3	7	11	33	2	0	5	2	0	95	8874084	10.7053
Rhodopirellula rubra	rrub	13	0	6	5	0	3	0	3	6	18	37	2	0	3	2	0	98	8777069	11.1655
Rhodopirellula sallentina	rsal	9	0	5	3	0	1	0	1	1	11	31	2	0	3	1	0	68	8186686	8.30617
Singulisphaera acidiphilus	saci	30	1	0	6	0	1	1	0	4	17	38	0	0	5	1	0	104	9755686	10.6604
Schlesneria paludicola	spal	19	0	0	7	0	0	0	1	1	11	42	0	0	8	2	0	91	8674627	10.4904
Verrucomicrobia spinosum	vspi	12	0	0	13	0	1	2	1	3	11	21	0	0	2	1	0	67	8220857	8.15
Zobellia galactanivorans	zgal	13	0	4	3	0	2	1	5	6	6	12	0	0	2	1	0	55	5521712	9.96068
CBM
Organism	Abbr	CBM1	CBM2	CBM3	CBM4	CBM5	CBM6	CBM7	CBM8	CBM9	CBM10	CBM11	CBM12	CBM13	CBM14	CBM15	CBM16	CBM17	CBM18	CBM19	CBM20	CBM21	CBM22	CBM23	CBM24	CBM25	CBM26	CBM27	CBM28	CBM29	CBM30	CBM31	CBM32	CBM33	CBM34	CBM35	CBM36	CBM37	CBM38	CBM39	CBM40	CBM41	CBM42	CBM43	CBM44	CBM45	CBM46	CBM47	CBM48
Blastopirellula marina	bmar	0	51	0	0	0	7	0	0	0	3	0	1	11	0	0	2	0	0	0	1	0	0	0	0	0	0	2	0	0	0	0	12	0	0	8	0	0	10	0	0	1	0	0	0	0	0	25	9
Chthoniobacter flavus	cfla	0	53	3	2	4	15	0	1	3	3	0	0	11	0	0	14	0	0	0	1	0	0	0	0	0	2	4	0	0	0	0	36	0	0	19	0	0	17	0	0	0	0	0	0	0	0	41	18
Gemmata obscuriglobus	gobs	0	101	1	1	5	11	0	0	5	5	0	3	26	0	0	3	0	0	0	3	0	0	0	0	0	0	1	0	0	0	0	11	0	0	8	0	0	9	0	0	0	0	0	0	0	0	35	19
Isosphaera palida	ipal	0	66	0	0	1	13	0	0	1	2	0	2	14	0	0	1	0	0	0	1	0	0	0	0	0	0	1	0	0	0	0	6	0	0	4	0	0	7	0	0	0	0	0	0	0	0	14	16
Kuenenia stuttgartiensis	kstu	0	0	0	0	0	15	0	0	0	0	0	0	4	0	0	0	0	0	0	1	0	1	0	0	0	0	0	0	0	0	0	1	0	0	0	0	0	0	0	0	0	0	0	0	0	0	0	9
Lentisphaera araneosa	lara	0	101	0	0	0	53	0	0	1	3	0	1	8	0	0	12	0	0	0	2	0	0	1	0	0	4	11	0	0	0	0	34	0	0	30	0	0	12	0	0	0	0	0	0	0	0	20	31
Planctomycete 1	p1	0	107	0	6	5	22	0	0	1	1	0	1	12	0	0	3	0	0	0	8	0	2	0	0	0	2	4	0	0	0	0	17	0	0	11	0	0	5	0	0	1	0	0	0	0	0	33	29
Planctomycete 2	p2	0	92	0	1	1	16	0	0	2	4	0	2	14	0	0	1	0	0	0	1	0	0	0	0	0	0	4	0	0	0	0	12	0	0	14	0	0	9	0	0	0	0	0	0	0	0	41	14
Planctomycete 3	p3	0	28	0	3	0	17	0	0	3	1	0	0	12	0	0	2	0	0	0	1	0	0	0	0	0	0	0	0	0	0	0	9	0	0	2	0	0	0	0	0	0	1	0	0	0	0	13	5
Planctomyces brasiliensis	pbra	0	45	0	0	0	14	0	0	1	3	0	1	8	0	0	1	0	0	0	1	0	0	0	0	0	0	1	0	0	0	0	8	0	0	7	0	0	8	0	0	0	0	0	0	0	0	28	9
Planctomyces limnophilus	plim	0	36	0	0	1	5	0	0	0	2	0	1	9	0	0	1	0	0	0	2	0	0	0	0	0	0	1	0	0	0	0	16	0	1	7	0	0	4	0	0	1	0	0	0	0	0	19	10
Planctomyces maris	pmar	1	53	0	0	2	18	0	0	1	7	0	2	17	0	0	5	0	0	0	2	0	0	0	0	0	1	2	0	0	0	0	10	0	0	9	0	0	16	0	0	0	0	0	0	0	0	58	12
Phycisphaera mikurensis	pmik	0	7	0	0	0	2	0	0	8	2	0	0	1	0	0	2	0	0	0	1	0	0	0	0	1	0	0	0	0	0	0	4	0	0	3	0	0	0	0	0	1	0	0	0	0	0	0	3
Pirellula staleyi	psta	0	53	0	1	0	11	0	0	0	4	0	1	7	0	0	1	0	0	0	1	0	0	0	0	0	0	3	0	0	0	0	10	0	0	11	0	0	12	0	0	1	0	0	0	0	0	37	12
Rhodopirellula baltica	rbal	0	78	0	0	1	18	0	0	2	5	0	2	8	0	0	2	0	0	0	1	0	0	0	0	0	0	4	0	0	0	0	16	0	0	11	0	0	8	0	0	0	0	0	0	0	0	35	13
Rhodopirellula europaea	reur	0	82	0	0	2	19	0	0	2	4	0	2	9	0	0	2	0	0	0	1	0	0	0	0	0	1	3	0	0	0	0	25	0	0	16	0	0	9	0	0	0	0	0	0	0	0	38	15
Rhodopirellula maiorica	rmai	0	89	1	0	2	26	0	0	1	5	0	1	9	0	0	3	0	0	0	2	0	0	0	0	0	1	6	0	0	0	0	23	0	0	17	0	0	9	0	0	0	0	0	1	0	0	64	23
Rhodopirellula rubra	rrub	0	89	0	0	2	34	0	0	1	3	0	0	23	0	0	4	0	0	0	1	0	0	0	0	0	0	4	0	0	0	0	19	0	0	14	0	0	3	0	0	0	0	0	0	0	0	37	14
Rhodopirellula sallentina	rsal	0	78	0	0	3	22	0	0	1	3	0	3	17	0	0	3	0	0	0	1	0	0	0	0	0	0	2	0	0	0	0	14	0	0	10	0	0	2	0	0	0	3	0	0	0	0	39	16
Singulisphaera acidiphilus	saci	0	89	2	1	0	17	0	0	2	5	0	3	10	0	0	3	0	0	0	2	0	0	0	0	0	0	1	0	0	0	0	22	0	0	10	0	0	16	0	0	1	0	0	0	0	0	46	22
Schlesneria paludicola	spal	0	76	0	2	2	17	0	0	1	5	0	2	12	0	0	1	0	0	0	1	0	1	0	0	0	0	2	0	0	0	0	11	0	0	9	0	0	9	0	0	0	0	0	0	0	0	59	13
Verrucomicrobia spinosum	vspi	0	43	0	1	2	17	0	0	3	5	0	1	12	0	0	4	0	0	0	2	0	0	0	0	0	2	4	0	0	0	0	35	0	0	14	0	0	15	0	0	0	0	0	0	0	0	52	12
Zobellia galactanivorans	zgal	0	6	0	1	3	26	0	0	2	1	0	0	7	0	0	3	0	0	0	4	0	0	0	0	0	0	3	0	0	0	0	8	0	0	6	0	1	5	0	0	0	1	0	0	0	0	7	6
[truncated: 87 more columns]
