# Supplementary material for: Genome Analysis of Planctomycetes Inhabiting Blades of the Red Alga Porphyra umbilicalis
Source: PLoS One. 2016 Mar 25;11(3):e0151883. doi: 10.1371/journal.pone.0151883 (PMC4807772; doi:10.1371/journal.pone.0151883)
Supplement: S3 Data — (XLSX) [file pone.0151883.s003.xlsx]

## Sheet: P1
Gene function annotation	Number of occurrences
hypothetical protein	4
tyrosine recombinase XerC/tyrosine recombinase XerD	1

## Sheet: P2
Gene function annotation	Number of occurrences
AT-rich DNA-binding protein	1
Arabinose efflux permease	1
Archaeal ATPase.	1
Calcineurin-like phosphoesterase.	1
Class III signal peptide.	1
Cna protein B-type domain.	1
DNA or RNA helicases of superfamily II	2
Dehydrogenases with different specificities (related to short-chain alcohol dehydrogenases)	1
Diadenosine tetraphosphate (Ap4A) hydrolase and other HIT family hydrolases	1
Domain of unknown function (DUF1905).	1
FOG: Ankyrin repeat	1
FOG: WD40 repeat	1
FecR family protein	1
Glycosyl transferase family 2.	1
Glycosyltransferases involved in cell wall biogenesis	1
MerC mercury resistance protein.	1
Methylase involved in ubiquinone/menaquinone biosynthesis	1
PIN domain.	1
Periplasmic protease	1
Phage terminase large subunit (GpA).	1
Phage terminase-like protein, large subunit	1
Planctomycete extracellular.	1
Predicted ATPase	1
Predicted HD superfamily hydrolase	1
Predicted redox protein, regulator of disulfide bond formation	1
Predicted transcriptional regulator	1
Protein of unknown function (DUF1549)/Planctomycete cytochrome C/Protein of unknown function (DUF1553)	1
Protein of unknown function (DUF1551).	1
Protein of unknown function (DUF1569).	1
Protein of unknown function (DUF1573).	1
Putative amidoligase enzyme.	1
RNA polymerase sigma factor, sigma-70 family	1
Radical SAM superfamily.	1
Retron-type reverse transcriptase	1
Serine/threonine protein kinase	1
Sigma-54 interaction domain.	1
Signal transduction histidine kinase	1
Site-specific recombinase XerD	1
Site-specific recombinases, DNA invertase Pin homologs	1
Sulfotransferase domain.	1
TIGR02436 family protein	1
TIGR02453 family protein	1
TIGR03643 family protein	1
Transcriptional regulator containing GAF, AAA-type ATPase, and DNA binding domains	1
Transposase and inactivated derivatives	6
Transposase.	3
Type I restriction-modification system methyltransferase subunit	3
Uncharacterized conserved protein	1
Uncharacterized protein conserved in bacteria	3
Uncharacterized protein containing a von Willebrand factor type A (vWA) domain	1
YTV.	1
Zn-dependent hydrolases, including glyoxylases	1
conserved hypothetical protein YmdA/YtgF	1
hypothetical protein	100
phenazine biosynthesis protein PhzF family	1
prepilin-type N-terminal cleavage/methylation domain	2
transcriptional regulator, AlpA family	1

## Sheet: P3
Gene function annotation	Number of occurrences
Acetyltransferase (GNAT) family	1
Acetyltransferase (isoleucine patch superfamily)	1
Adenylate cyclase, family 3 (some proteins contain HAMP domain)	1
Alpha-L-fucosidase	1
Alpha/beta hydrolase family	1
Bacterial mobilisation protein (MobC)	1
Bacterial transferase hexapeptide (six repeats)	1
Bacterial transferase hexapeptide (six repeats)/Hexapeptide repeat of succinyl-transferase	1
Calx-beta domain	1
Chitinase	1
Cupin superfamily protein	1
DDE superfamily endonuclease	3
DNA binding domain, excisionase family	1
DNA-methyltransferase (dcm)	1
DeoR-like helix-turn-helix domain	1
Dolichyl-phosphate-mannose-protein mannosyltransferase	1
Domain of unknown function (DUF955)	1
Esterase PHB depolymerase	1
Esterase/lipase	1
Family of unknown function (DUF706)	1
FecR family protein	1
GDP-D-mannose dehydratase	2
Glycosyl transferase family 2	2
Glycosyltransferase	4
HD domain	1
HTH-like domain	1
Helix-turn-helix	1
Hemolysin-type calcium-binding repeat (2 copies)	1
Homeodomain-like domain	1
Integrase core domain	3
Lipopolysaccharide biosynthesis proteins, LPS:glycosyltransferases	1
MazG nucleotide pyrophosphohydrolase domain	1
Nucleoside phosphorylase	1
Nucleoside-diphosphate-sugar epimerases	1
PDZ domain (Also known as DHR or GLGF)	1
Peptidase U49	1
Plastocyanin	1
Predicted membrane protein involved in D-alanine export	1
Predicted pyrophosphatase	1
Protein of unknown function (DUF1580)	1
Putative transposase of IS4/5 family (DUF4096)	1
RNA polymerase sigma-70 factor, Rhodopirellula/Verrucomicrobium family	1
Relaxase/Mobilisation nuclease domain	2
Replication protein C C-terminal region/Replication protein C N-terminal domain	2
Response regulator receiver domain	2
Ribbon-helix-helix protein, copG family	1
Right handed beta helix region	2
S1/P1 Nuclease	1
Site-specific recombinase XerD	3
Site-specific recombinases, DNA invertase Pin homologs	1
Sulfotransferase family	1
TIGR00730 family protein	1
Transposase	9
Transposase DDE domain	6
Transposase DDE domain/Integrase core domain	1
Transposase and inactivated derivatives	20
Transposase, Mutator family	1
Type II secretory pathway, ATPase PulE/Tfp pilus assembly pathway, ATPase PilB	1
Type II secretory pathway, component PulF	3
UDP-N-acetylmuramyl pentapeptide phosphotransferase/UDP-N-acetylglucosamine-1-phosphate transferase	1
Uncharacterized conserved protein	1
Uncharacterized protein conserved in bacteria	2
Winged helix-turn helix	1
autotransporter-associated beta strand repeat/RHS repeat-associated core domain	1
conserved repeat domain/fimbrial isopeptide formation D2 domain	1
gamma-glutamyltranspeptidase	1
hypothetical protein	75
prepilin-type N-terminal cleavage/methylation domain	2
prepilin-type processing-associated H-X9-DG domain	1
tRNA-splicing ligase RtcB	1
transporter, SSS family	2
transposase, IS5 family	2
