# Supplementary material for: Genome Analysis of Planctomycetes Inhabiting Blades of the Red Alga Porphyra umbilicalis
Source: PLoS One. 2016 Mar 25;11(3):e0151883. doi: 10.1371/journal.pone.0151883 (PMC4807772; doi:10.1371/journal.pone.0151883)
Supplement: S1 Table — (XLSX) [file pone.0151883.s012.xlsx]

## Sheet: Sheet1
Table S1. House-keeping genes used for phylogenetic analyses.
Protein product	Gene symbol
DNA primase	dnaG
Tau and gamma subunits of DNA polymerase III	dnaX
Signal recognition particle GTPase	ffh
Ribosome releasing factor	frr
Glycoprotease	gcp
Translation initiation factor IF-2	infB
Translation initiation factor IF-3	infC
Methionyl aminopeptidase	map
Transcription termination/antitermination protein	nusA
CTP synthase	pyrG
50S ribosomal protein subunit L1	rplA
50S ribosomal protein subunit L2	rplB
50S ribosomal protein subunit L3	rplC
50S ribosomal protein subunit L4	rplD
50S ribosomal protein subunit L5	rplE
50S ribosomal protein subunit L6	rplF
50S ribosomal protein subunit L7	rplG
50S ribosomal protein subunit L11	rplK
50S ribosomal protein subunit L13	rplM
50S ribosomal protein subunit L14	rplN
50S ribosomal protein subunit L16	rplP
50S ribosomal protein subunit L19	rplS
50S ribosomal protein subunit L20	rplT
50S ribosomal protein subunit L27	rpmA
RNA polymerase beta subunit	rpoB
RNA polymerase beta’ subunit	rpoC
30S ribosomal protein subunit S2	rpsB
30S ribosomal protein subunit S3	rpsC
30S ribosomal protein subunit S5	rpsE
30S ribosomal protein subunit S7	rpsG
30S ribosomal protein subunit S9	rpsI
30S ribosomal protein subunit S10	rpsJ
30S ribosomal protein subunit S11	rpsK
30S ribosomal protein subunit S12	rpsL
30S ribosomal protein subunit S13	rpsM
30S ribosomal protein subunit S19	rpsS
Protein translocase subunit	secY
Trans-translation protein	smpB
Translation elongation factor EF-Ts	tsf
