# Supplementary material for: Genome Analysis of Planctomycetes Inhabiting Blades of the Red Alga Porphyra umbilicalis
Source: PLoS One. 2016 Mar 25;11(3):e0151883. doi: 10.1371/journal.pone.0151883 (PMC4807772; doi:10.1371/journal.pone.0151883)
Supplement: S2 Table — (XLSX) [file pone.0151883.s013.xlsx]

## Sheet: Sheet1
Table S2. Strain and assembly information for genomes used in this study.
Organism (alphabetical)	Strain and assembly	Accession	Assembly size (Mb)	Number of scaffolds	%GC	Number of protein-coding genes
Blastopirellula marina	DSM 3645	NZ_AANZ01000001	6.7	64	57	6025
Chthoniobacter flavus	Ellin428	NZ_ABVL01000001	7.8	62	61.1	6716
Gemmata obscuriglobus	UQM 2246	NZ_ABGO01000001	9.2	922	67.2	7989
Isosphaera palida	ATCC 43644	NC_014962	5.5	1	62.4	3763
"Candidatus Kuenenia stuttgartiensis"		CT573071 - CT573074, CT030148	4.2	5	41	4693
Lentisphaera araneosa	HTCC2155	NZ_ABCK01000001	6	81	41	5104
P1	pue10645	2643221423	8.5	1	49.1	6382
P2	pue06694	2643221418	7.3	1	54.9	5409
P3	pue07873	2602042084	4.9	1	61.7	4408
Planctomyces brasiliensis1	DSM 5305	NC_015174	6	1	56.4	4811
Planctomyces limnophilus2	DSM 3776	CP001744	5.4	1	53.7	4304
Planctomyces maris3	DSM 8797	NZ_ABCE01000001	7.8	125	50.5	6480
Phycisphaera mikurensis	NBRC 102666	NC_017080	3.8	1	73.3	3201
Pirellula staleyi	DSM 6068	NC_013720	6.2	1	57.5	4773
Rhodopirellula baltica	SH1	NC_005027	7.1	1	55.4	7325
Rhodopirellula europaea	SH398	ANOF01000001	7.4	208	55.8	6351
Rhodopirellula maiorica	SM1	ANOG01000001	8.9	1132	54.7	7825
Rhodopirellula rubra	SWK7 cSWK70001	ANOQ01000001	8.8	143	56	7244
Rhodopirellula sallentina	SM41 cSM410001	ANOH01000001	8.2	491	56.7	6873
Singulisphaera acidiphila	MOB10, DSM 18658	CP003364	9.8	4	62.2	7576
Schlesneria paludicola	DSM 18645	NZ_JH636434	8.7	5	55.3	6998
Verrucomicrobium spinosum	DSM 4136	NZ_ABIZ01000001	8.2	1	60.3	6509
Zobellia galactanivorans	DsiJT	FP476056	5.5	1	42.8	4732
* IMG strain names and taxon identifiers shown for P1, P2, and P3.
1,2,3Classified as Rubinisphaera brasiliensis, Planctopirus limnophilus, and Gimesia maris, in NCBI taxonomy.
