# Supplementary material for: Genome Analysis of Planctomycetes Inhabiting Blades of the Red Alga Porphyra umbilicalis
Source: PLoS One. 2016 Mar 25;11(3):e0151883. doi: 10.1371/journal.pone.0151883 (PMC4807772; doi:10.1371/journal.pone.0151883)
Supplement: S3 Table — (XLSX) [file pone.0151883.s014.xlsx]

## Sheet: Sheet1
Table S3. Distribution of tRNA genes across isotypes.
Organism	A	R	N	D	C	Q	E	G	H	I	L	K	M	F	P	S	T	W	Y	V	SeC(p)	Pseudo	Undet	Total
B. marina	3	5	1	2	1	2	2	4	2	1	5	2	3	2	3	4	3	1	1	3	0	1	0	51
C. flavus	3	6	1	1	1	2	2	4	2	1	5	2	4	1	3	4	4	1	1	3	0	0	1	52
G. obscuriglobus	4	5	3	3	1	5	4	4	2	4	7	3	6	2	3	4	3	1	1	5	0	0	0	70
I. pallida	3	5	1	1	1	2	2	3	1	1	5	1	2	1	3	4	3	1	1	3	0	0	1	45
K. stuttgartiensis	2	5	1	1	1	2	2	3	1	1	5	2	3	1	3	4	3	1	1	2	0	0	0	44
L. araneosa	4	5	2	2	1	3	2	2	2	2	5	2	5	1	3	3	2	1	2	6	0	0	0	55
P1	3	4	2	2	1	2	2	4	2	2	5	2	3	2	2	2	3	1	1	3	1	5	0	47
P2	2	3	2	1	1	2	1	4	1	2	6	3	3	1	3	4	5	1	1	2	1	1	1	45
P3	5	7	1	3	1	6	6	6	2	3	12	6	3	1	7	4	5	1	2	7	0	6	2	96
P. brasiliensis	3	5	1	1	1	2	1	3	1	1	5	2	3	1	3	3	3	1	1	3	0	0	0	44
P. limnophilus	3	6	1	2	1	3	1	4	1	2	8	3	3	2	3	4	3	1	1	4	0	1	0	57
P. maris	2	5	2	2	1	2	1	3	1	1	8	3	3	2	4	4	3	2	1	2	0	0	0	52
P. mikurensis	3	5	1	1	1	2	2	3	1	1	5	2	3	1	3	4	3	1	1	3	0	0	0	46
P. staleyi	3	5	1	1	1	2	1	3	1	1	5	2	3	1	3	2	3	1	1	3	0	1	0	44
R. baltica	3	6	3	1	1	2	3	5	1	3	9	5	3	1	5	3	3	2	1	5	0	0	0	65
R. europaea	2	5	2	1	1	1	1	3	1	2	5	3	3	1	3	3	3	1	1	3	0	0	0	45
R. maiorica	2	5	3	1	1	3	3	5	1	3	9	5	4	1	4	3	2	2	1	6	0	0	0	64
R. rubra	2	6	2	1	0	2	2	4	1	2	8	5	3	1	3	3	3	2	1	5	0	0	0	56
R. sallentina	2	6	2	2	1	2	2	5	1	2	8	4	3	2	3	3	3	2	1	4	0	0	0	58
S. acidiphila	4	6	2	2	2	3	3	3	1	2	5	1	6	1	5	5	3	1	1	5	0	0	0	61
S. paludicola	3	6	2	1	1	4	2	5	2	4	9	4	3	1	4	4	5	1	1	4	0	7	1	74
V. spinosum	6	4	1	1	1	3	1	5	1	5	8	2	4	1	3	4	3	1	1	3	0	4	0	62
Z. galactanivorans	3	4	1	1	1	1	2	2	1	2	5	2	3	1	2	3	2	1	1	2	0	0	0	40
