# Supplementary material for: Genome Analysis of Planctomycetes Inhabiting Blades of the Red Alga Porphyra umbilicalis
Source: PLoS One. 2016 Mar 25;11(3):e0151883. doi: 10.1371/journal.pone.0151883 (PMC4807772; doi:10.1371/journal.pone.0151883)
Supplement: S4 Table — (XLSX) [file pone.0151883.s015.xlsx]

## Sheet: Sheet1
Table S4. 16S rDNA sequence identities between selected planctomycete genomes.
	R. rubra	R. sallentina	R. baltica	R. europaea	R. maiorica	P2	P1	P. staleyi	B. marina	P3
R. rubra		98.52	98.69	98.77	95.82	94.26	88.08	85.42	89.34	87.49
R. sallentina	98.52		97.87	97.79	95	93.77	87.42	85.16	89.33	87.32
R. baltica	98.69	97.87		99.92	96.55	95.41	88.24	85.09	89.34	87.57
R. europaea	98.77	97.79	99.92		96.47	95.32	88.16	85.01	89.42	87.49
R. maiorica	95.82	95	96.55	96.47		96.47	88.63	85.33	89.99	87.98
P2	94.26	93.77	95.41	95.32	96.47		88.24	85.12	89.56	87.65
P1	88.09	87.44	88.25	88.17	88.63	88.23		85.71	88.44	88.49
P. staleyi	85.42	85.16	85.12	85.04	85.33	85.13	85.71		88.14	85.97
B. marina	89.33	89.32	89.33	89.41	89.98	89.56	88.44	88.13		89.41
P3	87.52	87.35	87.6	87.52	88.01	87.67	88.5	85.96	89.4
