# Supplementary material for: Genome Analysis of Planctomycetes Inhabiting Blades of the Red Alga Porphyra umbilicalis
Source: PLoS One. 2016 Mar 25;11(3):e0151883. doi: 10.1371/journal.pone.0151883 (PMC4807772; doi:10.1371/journal.pone.0151883)
Supplement: S5 Table — (XLSX) [file pone.0151883.s016.xlsx]

## Sheet: Sheet1
Table S5. Summary statistics of genes in gene families.
genome	protein-coding genes	genes in families	% genes in families	singletons	number of gene families size 2≤n≤5	number of gene families size n≥6	median gene familiy size 2≤n≤5	median gene family size n≥6	size of largest gene family
B. marina	6025	2842	0.472	3183	452	98	2	9.5	208
C. flavus	6716	3549	0.528	3167	594	120	2	9	222
G. obscuriglobus	7989	4681	0.586	3308	761	148	2	9	177
I. pallida	3763	1669	0.444	2094	318	60	2	8.5	65
K. stuttgartiensis	4693	2617	0.558	2076	452	116	2	9	56
L. araneosa	5104	2956	0.579	2148	429	102	2	9	302
P1	6382	2897	0.453933	3485	535	97	2	10	134
P2	5409	2366	0.437419	3043	466	67	2	10	142
P3	4408	1684	0.412	2404	356	51	2	11	137
P. brasiliensis	4811	2436	0.506	2375	454	76	2	9.5	113
P. limnophilus	4304	1858	0.432	2446	395	61	2	9	77
P. maris	6480	3438	0.531	3042	536	125	2	9	142
P. mikurensis	3164	1151	0.364	2013	278	32	2	10	46
P. staleyi	4773	2233	0.468	2540	407	76	2	10	71
R. baltica	7325	2884	0.394	4441	484	101	2	10	106
R. europaea	6351	2803	0.441	3548	497	98	2	9	112
R. maiorica	7825	3621	0.463	4204	570	118	2	9.5	192
R. rubra	7244	3278	0.453	3966	500	107	2	9	200
R. sallentina	6873	3028	0.441	3845	479	100	2	10	156
S. acidiphila	7576	4489	0.593	3087	688	160	2	10	190
S. paludicola	6998	3747	0.535	3251	594	143	2	9	135
V. spinosum	6509	3457	0.531	3052	629	113	2	9	125
Z. galactanivorans	4732	2419	0.511	2313	456	82	2	9	133
