# Supplementary material for: Genome Analysis of Planctomycetes Inhabiting Blades of the Red Alga Porphyra umbilicalis
Source: PLoS One. 2016 Mar 25;11(3):e0151883. doi: 10.1371/journal.pone.0151883 (PMC4807772; doi:10.1371/journal.pone.0151883)
Supplement: S7 Table — The GH and PL domains below are present in abundance, expanded, or overrepresented in P1, P2, or P3. (XLSX) [file pone.0151883.s018.xlsx]

## Sheet: Sheet1
Table S7. Selected CAZY glycoside hydrolase (GH) and polysaccharide lyase domains. The GH and PL domains below are present in abundance, expanded, or overrepresented in P1, P2, or P3.
CAZY domain	Enzymes	Mechanism	3D fold
GH31	β-glucosidase	retaining
	xylan 1,4-β-xylosidase
	β-N-acetylhexosaminidase
	glucan 1,3-β-glucosidase
	glucan 1,4-β-glucosidase
	exo-1,3-1,4-glucanase
	α-L-arabinofuranosidase
GH101,2	endo-1,4-β-xylanase	retaining	(β/α)8
	endo-1,3-β-xylanase
GH741,3	endoglucanase	inverting	7-fold β propeller
	oligoxyloglucan-reducing cellobiohydrolase
	xyloglucanase
GH161	xyloglucan:xyloglucosyltransferase	retaining	β jelly roll
	keratan-sulfate endo-1,4-β-galactosidase
	endo-1,3-β-glucanase
	endo-1,3(4)-β-glucanase
	licheninase
	β-agarase
	κ-carrageenase
	xyloglucanase
	endo-β-1,3-galactanase
	β-porphyranase
GH501	β-agarase	retaining
GH531	endo-β-1,4-galactanase	retaining	(β/α)8
GH861,3	1,4-β-agarase	retaining	(β/α)8
GH293	α-L-fucosidase	retaining	(β/α)8
	α-1,3/1,4-L-fucosidase
GH953	α-1,2-L-fucosidase	inverting	(α/α)8
	α-L-fucosidase
GH431,2	β-xylosidase	inverting	5-fold β propeller
	β-1,3-xylosidase
	α-L-arabinofuranosidase
	arabinanase
	xylanase
	galactan 1,3-β-galactosidase
GH1171,2	α-1,3-L-neoagarooligosaccharide hydrolase		5-fold β propeller
	α-1,3-L-neoagarobiase/neoagarobiose hydrolase
PL61,2,3	alginate lyase		parallel β-helix
	chondroitinase B
	MG-specific alginate lyase
PL91,2	pectate lyase		parallel β-helix
	exopolygalacturonate lyase
	thiopeptidoglycan lyase
PL141,2	alginate lyase
	exo-oligoalginate lyase
	alginate lyase
1 Present in abundance, expanded or overrepresented in P1.
2 Present in abundance, expanded or overrepresented in P2.
3 Present in abundance, expanded or overrepresented in P3.
