# Supplementary material for: Genome Analysis of Planctomycetes Inhabiting Blades of the Red Alga Porphyra umbilicalis
Source: PLoS One. 2016 Mar 25;11(3):e0151883. doi: 10.1371/journal.pone.0151883 (PMC4807772; doi:10.1371/journal.pone.0151883)
Supplement: S8 Table — IMG gene identifiers are provided. (XLSX) [file pone.0151883.s019.xlsx]

## Sheet: Sheet1
Table S8. Genes involved in selenocysteine insertion and utilization in Planctomycetes.
Gene symbol	Gene product and function	P1	P2	Gemmata obscuriglobus	Isosphaera pallida
selA	Sec-synthase that converts seryl-tRNASec to Sec-tRNASec	2643311057	2643293581	642226539	649909560
selB	Sec-specific elongation factor that binds to the SECIS element	2643316227	2643293583	642225227	649911807
selC	tRNASec	2643316200	2643291030	642220927	649910468
selD	selenophosphate synthetase	2643311977	2643293580	642222196	649911252
	transglutaminase-like; cysteine protease	2643315885	2643293582
ybbB	2-selenouridine synthase replaces 2-thiouridine with selenium in tRNALys, tRNAGlu, and tRNAGln	2643311577	2643292127
