# Supplementary material for: Genome Analysis of Planctomycetes Inhabiting Blades of the Red Alga Porphyra umbilicalis
Source: PLoS One. 2016 Mar 25;11(3):e0151883. doi: 10.1371/journal.pone.0151883 (PMC4807772; doi:10.1371/journal.pone.0151883)
Supplement: S9 Table — (XLSX) [file pone.0151883.s020.xlsx]

## Sheet: Sheet1
Table S9. Selenoprotein gene candidates in P1 and P2.
Organism	IMG identifier1	Gene name / putative function2	Closest NCBI hit (homologous residue)3	SECIS present4
P1	2643311185, 2643311186	hypothetical	Rhodopirellula sallentina (C)	yes
P1	2643311304, 2643311305	formate dehydrogenase subunit alpha	Plesiocystis pacifica (U),	yes
			Holophaga foetida (C)
P1	2643312142, 2643312143	thiol-disulfide isomerase-like thioredoxin	Singulisphaera acidiphila (C)	no
P1	2643314312, 2643314313	thiol-disulfide isomerase-like thioredoxin	Singulisphaera acidiphila (C)	no
P1	2643316411, 2643316412	peroxiredoxin	Singulisphaera acidiphila (C)	yes
P1	2643315500, 2643315501	alkyl hydroperoxide reductase/ Thiol specific antioxidant/ Mal allergen	Rhodopirellula rubra (C)	yes
P1	2643315831, 2643315832	methionine sulfoxide reductase	Haliscomenobacter hydrossis (C)	yes
P1	2643313947, 2643313948	hypothetical; ASPIC UnbV domain; FG-Gap repeat	Acidobacteriaceae bacterium KBS 89 (G)	no
P1	2643315136, 2643315137	hypothetical; ASPIC UnbV domain; FG-Gap repeat	Acidobacteriaceae bacterium KBS 89 (G)	yes
P1	2643315207, 2643315208	hypothetical; ASPIC UnbV domain; FG-Gap repeat	Acidobacteriaceae bacterium KBS 89 (G)	yes
P2	2643291570, 2643291571	hypothetical; ASPIC UnbV domain; FG-Gap repeat	Acidobacteriaceae bacterium KBS 89 (G)	yes
P2	2643293473, 2643293474	formylmethanofuran dehydrogenase subunit B	Aminiphilus circumscriptus (C), Methanocaldococcus vulcanius (U)	no
P2	2643294831, 2643294832	ABC transporter, multi-drug efflux, SalX-SalY	Zavarzinella formosa	yes
1 All potential selenoproteins are annotated as two separate genes in the Joint Genome Institute’s Integrated Microbial Genomes (IMG) database.
2 Putative functions were inferred from the closest hits in the NCBI nr database.
3 The amino acid residue in the closest NCBI hit that aligns to the selenocysteine in P1 or P2.
4 SECIS elements identified using bSECISearch with default settings.
